# Supplementary material for: Optimization of Polyphenol Extraction from Purple Corn Pericarp Using Glycerol/Lactic Acid-Based Deep Eutectic Solvent in Combination with Ultrasound-Assisted Extraction
Source: Antioxidants (Basel). 2024 Dec 25;14(1):9. doi: 10.3390/antiox14010009 (PMC11762350; doi:10.3390/antiox14010009)
Supplement: Supplementary file 1 [file antioxidants-14-00009-s001.zip]

Archive with 1 entries (1 files):
- antioxidants-3370642-supplementary.pdf
